# Supplementary material for: Characterization, In Vitro Biological Activity and In Vivo Cardioprotective Properties of Trametes versicolor (L.:Fr.) Quél. Heteropolysaccharides in a Rat Model of Metabolic Syndrome
Source: Pharmaceuticals (Basel). 2023 May 25;16(6):787. doi: 10.3390/ph16060787 (PMC10301780; doi:10.3390/ph16060787)
Supplement: Supplementary file 1 [file pharmaceuticals-16-00787-s001.zip]

Archive with 1 entries (1 files):
- pharmaceuticals-2371196-supplementary.pdf
